# Supplementary material for: Pregnancy in Liver Cirrhosis: A Rare Clinical Case and Review of Current Management Strategies
Source: J Clin Med. 2026 Apr 14;15(8):2964. doi: 10.3390/jcm15082964 (PMC13115964; doi:10.3390/jcm15082964)
Supplement: Supplementary file 1 [file jcm-15-02964-s001.zip]

Archive with 1 entries (1 files):
- jcm-4241570-supplementary.pdf
